# Supplementary material for: Efficacy and Safety of MED-01 Probiotics on Vaginal Health: A 12-Week, Multicenter, Randomized, Double-Blind, Placebo-Controlled Clinical Trial
Source: Nutrients. 2023 Jan 9;15(2):331. doi: 10.3390/nu15020331 (PMC9863863; doi:10.3390/nu15020331)
Supplement: Supplementary file 1 [file nutrients-15-00331-s001.zip]

Archive with 1 entries (1 files):
- nutrients-2086374-supplementary.pdf
